# Supplementary material for: Initial forest age distribution may generate computational sinks or sources of carbon: A generic approach to test assumptions underlying the EU LULUCF forest reference levels
Source: Carbon Balance Manag. 2021 May 4;16:13. doi: 10.1186/s13021-021-00177-4 (PMC8095474; doi:10.1186/s13021-021-00177-4)
Supplement: Supplementary file 1 — Additional file 1. R-code used to generate the forest age class distributions and prepare the EFDM input data. [file 13021_2021_177_MOESM1_ESM.r]

# Empty workspace
rm(list=ls())

#
# Define output directory and number of simulation steps to be written in EFDMinput
directory <- "C:/temp"
#
# Number of time steps to run the simulations
nsteps <- 15
#
# N random values to draw ; corresponds to forest area in square km
n <- 10000

## GENERATE DATA

#
# Always reproduce same random distributions with given seed 
set.seed(123)

# age class division
age.class.midpoints <- seq(5,120, by=5)

# volume class division: assume volume as a function of age
vol.class.midpoints <- 1*(1-exp(-0.05*age.class.midpoints))^5 
# Chapman Richards V = a0 * (1 + exp(a1 * t)) ^ a2
# Fridh & Nilsson 1980, V = 5 * 70 * 1.64*(1-6.36^(-age.class.midpoints/70))^2.897 

# A template structure to sample from the random distributions:
# produce class limits to correspond the divisions above, but remove the most extreme (smallest & largest) values
class.limits <- seq(0,1,len=length(age.class.midpoints)+3)[-c(1, length(age.class.midpoints)+3)]

# Prepare a list to store the distributions -- access: e.g.    age.distributions[["unif"]]
age.distributions <- list()

# Sample the beta distribution with different parameters to produce different descriptive distribution shapes

# uniform
temp <- rbeta(n*2, 1, 1); temp <- temp[temp >= min(class.limits) & temp <= max(class.limits)] [1:n]
age.distributions[["unif"]] <- hist(temp, class.limits, plot=F)

# skewed J
temp <- rbeta(n*2, 1, 3); temp <- temp[temp >= min(class.limits) & temp <= max(class.limits)] [1:n]
age.distributions[["skwj"]] <- hist(temp, class.limits, plot=F)

# reversed J
temp <- rbeta(n*2, 3, 1); temp <- temp[temp >= min(class.limits) & temp <= max(class.limits)] [1:n]
age.distributions[["revj"]] <- hist(temp, class.limits, plot=F)

# normal
temp <- rbeta(n*2, 5, 5); temp <- temp[temp >= min(class.limits) & temp <= max(class.limits)] [1:n]
age.distributions[["norm"]] <- hist(temp, class.limits, plot=F)

# bimodal (modes at both ends) distributions
temp <- rbeta(n*2, .5, .5); temp <- temp[temp >= min(class.limits) & temp <= max(class.limits)] [1:n]
age.distributions[["bimod1"]] <- hist(temp, class.limits, plot=F)

# bimodal (mixture of two ~normal distributions)
neg <- -rbeta(n*2, 3, 2)
pos <- rbeta(n*2, 2, 3)
weight <-  rbinom(n*2, 1, .5)
mixture <- weight*neg + (1-weight)*pos
temp <- (mixture - min(mixture)) / (max(mixture) - min(mixture))
temp <- temp[temp >= min(class.limits) & temp <= max(class.limits)] [1:n]
age.distributions[["bimod2"]] <- hist(temp, class.limits, plot=F)

# EFDM INPUT FILES

# Lengths for vectors
nage <- nvol <- length(age.class.midpoints)

# Names of distributions to be written as factors
names.distrs <- names(age.distributions)

# Prepare initstate
initstate <- NULL
for (dname in names.distrs) {
  cur <- data.frame(dname, 1:nage, 1:nvol, age.distributions[[dname]]$counts)
  names(cur) <- c("distr","age","vol","area")
  initstate <- rbind(initstate, cur)
}
initstate <- aggregate(area~., sum, data=initstate, drop=F)
initstate$area[is.na(initstate$area)] <- 0

# Prepare activity probabilities
actprobs <- initstate[,1:3]
actprobs$nomanagement <- actprobs$thin <- actprobs$finalfell <- 0
# Currently, the maximum age class is set to be harvested.
# Set probabilities otherwise by commenting off & manipulating the examples below
# e.g.
# actprobs$finalfell[actprobs$age==(nage-1)] <- 0.5
# actprobs$thin[actprobs$age>=5 & actprobs$age<=12] <- 0.0
actprobs$finalfell[actprobs$age==nage] <- 1
actprobs$nomanagement <- 1-rowSums(cbind(actprobs$finalfell,actprobs$thin))

# Transition probabilities

# Final felling
ffellP <- matrix(0, nage*nvol, nage*nvol)
ffellP[1,] <- 1

# No management - grow one age class at a simulation step
tmp<-diag(nage)
tmp<-tmp[,c(2:nage,nage)]
tmp <- tmp%x%diag(nvol)
nomgmtP <- tmp

# BACKCAST option: rotate the transition matrices and modify activity probabilities accordingly.
# Due to the EFDM data structure, these changes cannot be made based on simple matrix operations.
# Below is a somewhat ad hoc solution based on knowledge of required matrix dimensions and properties.
# NOT checked if this works if e.g. different number of distributions or age classes is used.

# BACKCAST option: to enable, remove the comment signs # from the following lines until 'end' comment
#limits <- c(1,nage)
#idf <- 1
#while (idf*idf < nage*nage ) {
#  rows.from <- c(limits[1]+nage*(idf), limits[2]+nage*(idf))
#  cols.from <- c(limits[1]+nage*(idf-1), limits[2]+nage*(idf-1))
#  cols.to <- c(limits[1]+nage*(idf), limits[2]+nage*(idf))
#  rows.to <- c(limits[1]+nage*(idf-1), limits[2]+nage*(idf-1))
#  temp <- nomgmtP[rows.to[1]:rows.to[2], cols.to[1]:cols.to[2]]
#  nomgmtP[rows.to[1]:rows.to[2], cols.to[1]:cols.to[2]] <- nomgmtP[rows.from[1]:rows.from[2], cols.from[1]:cols.from[2]]
#  nomgmtP[rows.from[1]:rows.from[2], cols.from[1]:cols.from[2]] <- temp
#  idf <- idf+1
#}
#nomgmtP[rows.from[1]:rows.from[2], cols.to[1]:cols.to[2]] <- temp
#diag(nomgmtP[1:nage,1:nage]) <- 1
#ffellP <- matrix(0, nage*nvol, nage*nvol)
#ffellP[nage*nvol,] <- 1
#actprobs$nomanagement <- actprobs$thin <- actprobs$finalfell <- 0
#actprobs$finalfell[actprobs$age==1] <- 1
#actprobs$nomanagement <- 1-rowSums(cbind(actprobs$finalfell,actprobs$thin))
# end BACKCAST option. Leave comment sign # in the front of this row.

# Thinnings - note: not currently used.
# Two lines below define thinning intensity (how many classes volume drops) and if some classes are not affected.
# Other lines are from EFDM source
voldrops <- rep(2,nvol)
voldrops[1:2] <- c(0,0)
dims<-dim(tmp)
dim(tmp)<-c(dims[1:2],prod(dims[-(1:2)]))
ind<-1:nvol-voldrops
ind<-rep((0:(nage-1))*nvol,each=nvol)+ind
tmp<-tmp[,ind,]
dim(tmp)<-dims
thinP <- tmp

# Prepare the output files in correct formats

# make sure that the directory name is in a correct form (without backslash)
lastchar <- substr(directory, nchar(directory), nchar(directory))
if (lastchar == "/" | lastchar == "\\")
  directory <- substr(directory, 0, nchar(directory)-1)
directory <- gsub("/", "\\\\", directory)

# prepare content for
# efdminput.txt
keys <- c("STATESPACE_FILENAME", "INITSTATE_FILENAME", "ACTIVITIES_FILENAME", "ACTPROBS_FILENAME",
          "NROFSTEPS", "OUTPUTREQUEST_FILENAME")
attrs <- c(
  paste(directory, "factors.txt", sep="\\"),
  paste(directory, "initstate.txt", sep="\\"),
  paste(directory, "activities.txt", sep="\\"),
  paste(directory, "actprobs.txt", sep="\\"),
  nsteps, 
  paste(directory, "outputrequests.txt", sep="\\")
)

# Prepare output coefficients - use the volume function for class midpoints
coefs.vol <- data.frame(1:nvol, vol.class.midpoints)
names(coefs.vol) <- c("age","volume")

# Note: template for coefficients for thinnings - needs to be included for consistency of the input files.
# This has not been in use & should be checked if compatible with the transitions probs above
coefs.thin <- c(0,0,coefs.vol$volume[-c(1:2)] - coefs.vol$volume[-length(coefs.vol$volume)][-(length(coefs.vol$volume)-1)])
coefs.harv <- data.frame(coefs.vol, coefs.thin)
names(coefs.harv) <- c("age","harvest.finalfell","harvest.thin")

# Files assumed to have fixed (non-changing) contents;
# not checked if this works if e.g. different number of distributions or age classes is used

# activities.txt
activities.lines <- paste( paste(paste("finalfell read", directory, sep=" "), "ffellP.txt vol age", sep="\\"), 
                          paste(paste("thin read", directory, sep=" "), "thinP.txt vol age", sep="\\"),
                          paste(paste("nomanagement read",  directory, sep=" "), "nomgmtP.txt vol age",  sep="\\"), sep="\n")

# factors.txt
factors.lines <- paste("distr", paste(names.distrs, collapse=' '), sep=" ")
factors.lines.temp1 <- "vol"; factors.lines.temp2 <- "age"
for (a in 1:nage) {
  factors.lines.temp1 <- paste(factors.lines.temp1, a, sep=" ")
  factors.lines.temp2 <- paste(factors.lines.temp2, a, sep=" ")
}
factors.lines <- paste(factors.lines, factors.lines.temp1, factors.lines.temp2, sep="\n")

# outputrequests.txt
outputreq.lines <- paste("volume by distr",
                         paste(directory, "coefs_vol.txt", sep="\\"),
                         "harvest by distr",
                         paste(directory, "coefs_harv.txt", sep="\\"), sep="\n")

# Write output files

write.table(cbind(keys, attrs), paste(directory, "efdminput.txt", sep="\\"), sep=" ", quote=F, row.names=F, col.names=F)
write.table(activities.lines, paste(directory, "activities.txt", sep="\\"), sep=" ", quote=F, row.names=F, col.names=F)
write.table(factors.lines, paste(directory, "factors.txt", sep="\\"), quote=F, row.names=F, col.names=F, sep=" ")
write.table(initstate, paste(directory, "initstate.txt", sep="\\"), quote=F, row.names=F, sep=" ")
write.table(actprobs, paste(directory, "actprobs.txt", sep="\\"), quote=F, row.names=F, sep=" ")
write.table(ffellP, paste(directory, "ffellP.txt", sep="\\"), quote=F, row.names=F, col.names=F, sep=" ")
write.table(nomgmtP, paste(directory, "nomgmtP.txt", sep="\\"), quote=F, row.names=F, col.names=F, sep=" ")
write.table(thinP, paste(directory, "thinP.txt", sep="\\"), quote=F, row.names=F, col.names=F, sep=" ")
write.table(outputreq.lines, paste(directory, "outputrequests.txt", sep="\\"), sep=" ", quote=F, row.names=F, col.names=F)
write.table(coefs.vol, paste(directory, "coefs_vol.txt", sep="\\"), quote=F, row.names=F, sep=" ")
write.table(coefs.harv, paste(directory, "coefs_harv.txt", sep="\\"), quote=F, row.names=F, sep=" ")


# Once the input files are prepared, run EFDM.
# If the EFDM code is located in the same folder as input files, comment off the following 3 lines and run them

#setwd(directory)
#source("efdmutils.R")
#runefdm("efdminput.txt")


# Template for plotting the distributions
#par(mfrow=c(3,2))
#for (i in names.distrs) {
#  plot(age.distributions[[i]], main=i, xlab="Age", border=which(i==names.distrs))
#}
